# Supplementary material for: Statistical techniques used in analysing simultaneous continuous glucose monitoring and ambulatory electrocardiography in patients with diabetes: A systematic review
Source: PLoS One. 2023 Feb 24;18(2):e0269968. doi: 10.1371/journal.pone.0269968 (PMC9955667; doi:10.1371/journal.pone.0269968)
Supplement: S3 Table — (XLSX) [file pone.0269968.s003.xlsx]

## Sheet: Sheet1
	Random sequence generation(Selection bias)	Allocation concealment(selection bias)	Blinding of participants(performance bias)	Blinding of outcome assessment(detection bias)	Incomplete outcome data(attrition bias)	Selective reporting(reporting bias)	Other biases	Reasons
Eguchi, K., Komori, T., Saito, T., Hoshide, S. & Kario, K	Low risk	Low risk	Unclear risk	Unclear risk	Low risk	Low risk		Randomisation crossover study. Blinding of outcome not reported. Outcomes created from the measured values. Blinding of participants not reported.
Mezquita-Raya P, Reyes-García R, de Torres-Sánchez A, Matarín MG, Cepero-García D, Pérez de Isla L.	N/A	Low risk	Low risk	Low risk	Low risk	Low risk		Study not RCT. Blinded CGMs, no missing data reported. Well defined inclusion and exclusion criteria. Outcome created from the observed data.
Matsushita Y, Takata Y, Kawamura R, Takakado M, Hadate T, Osawa H.	N/A	Low risk	N/A	Unclear risk	Low risk	Low risk		Study not RCT. No missing data and blinding reported. Outcome created from the measures data.
Novodvorsky P, Bernjak A, Chow E, Iqbal A, Sellors L, Williams S, Fawdry RA, Parekh B, Jacques RM, Marques JLB, Sheridan PJ,	N/A	Low risk	N/A	Low risk	Low risk	Low risk		Blinded CGM, observational study. Inclusion and exclusion criteria defined. No missing data reported. Several outcomes derived.
Middleton TL, Wong J, Molyneaux L, Brooks BA, Yue DK, Twigg SM, Wu T.	N/A	Low risk	N/A	Low risk	Low risk	Low risk		Blinded CGM, observational study. Inclusion and exclusion criteria defined. No missing data reported. Derived outcomes.
Kubiak T, Wittig A, Koll C, Mraz B, Gustav J, Herrmann U, Weber H, Kerner W	N/A	High risk	N/A	Moderate risk	Unclear risk	Low risk		Inclusion and exclusion not defined. Missing data not reported Outcome analysed as measured.
Cypryk K, Bartyzel L, Zurawska-Klis M, Mlynarski W, Szadkowska A, Wilczynski J, Nowakowska D, Wozniak LA, Fendler W.	N/A	Low risk	N/A	Low risk	Unclear risk	Low risk		Inclusion and exclusion defined. Missing data not reported. Blinded CGM and ECG.
Gill G V., Woodward A, Casson IF, Weston PJ	N/A	Yes	N/A	Low risk	Low risk	Low risk		Cross sectional study. Inclusion criteria defined. Summarised outcome.
Koivikko ML, Kenttä T, Salmela PI, Huikuri H V.,Juha S. P	N/A	Moderate risk	N/A	Moderate risk	Low risk	Low risk		Cross sectional study. Inclusion criteria defined, some meeting exclusion criteria included. No blinding of outcome reported. Summarised outcome.
Koivikko ML, Tulppo MP, Kiviniemi AM, Kallio MA, Perkiömäki JS, Salmela PI, Airaksinen KEJ, Huikuri H V	N/A	Low risk	N/A	Moderate risk	Unclear	Low risk		Cross sectional study, no blinding of outcomes reported. No missing data reported
Pistrosch F, Ganz X, Bornstein SR, Birkenfeld AL, Henkel E, Hanefeld M	N/A	Low risk	N/A	Moderate risk	Unclear	Low risk		Cross sectional study, inclusion and exclusion stated. No blinding and missing outcome reported.
Shimabukuro M, et al.	Low risk	Low risk	Low risk	Moderate risk	Unclear	Low risk		Randomised, open-label, blinded-endpoint, multicentre, parallel-group comparative study. Inclusion and exclusion defined. No blinding of outcome reported
Desouza C, Salazar H, Cheong B, Murgo J, Fonseca V	N/A	High risk	N/A	Moderate risk	Low risk	Low risk		Cross sectional study, inclusion and exclusion stated. No blinding and missing outcome reported.
Probstfield JL et al. 2016	Low risk	Low risk	Low risk	Moderate risk	Low risk	Low risk		Randomised open label trial. Inclusion and exclusion defined. No missing data reported. Primary an secondary outcomes defined.
Probstfield JL et al. 2015	Low risk	Low risk	Low risk	Moderate risk	Low risk	Low risk		Randomised open label trial. Inclusion and exclusion defined. No missing data reported. Primary an secondary outcomes defined.
Lee AS, Brooks BA, Simmons L, Kilborn MJ, Wong J, Twigg SM, Yue DK	N/A	N/A	N/A	Unclear risk	Unclear risk	Low risk		Study not an RCT, blinding of outcomes and missing data not reported. Outcome generated from the collected data
Klimontov V V, Myakina NE, Tyan N V	N/A	Low risk	N/A	Moderate risk	Unclear risk	Low risk		Cross sectional study. Inclusion criteria defined. No blinding of outcome reported. Summarised outcome.
Chow E, Bernjak A, Williams S, Fawdry RA, Hibbert S, Freeman J, Sheridan PJ, Heller SR.	N/A	Moderate risk	N/A	Unclear risk	Low risk	Moderate risk		Observational study, no blinding of outcomes reported. CGM and aggregated outcomes. Inclusion and exclusion briefly stated. No missing data reported.
Ali Abdelhamid Y, Bernjak A, Phillips LK, Summers MJ, Weinel LM, Lange K, Chow E, Kar P, Horowitz M, Heller S	N/A	Yes	N/A	Low risk	Unclear	Low risk		Observational study, wit blinded CGM
Abobarin-Adeagbo A, Wienke A, Girndt M, Pliquett RU	N/A	Yes	N/A	Low risk	Low risk	Low risk		Prospective, observational cohort study. Inclusion and exclusion defined.
Yang D et al.	Low risk	Yes	High risk	Unclear risk	Unclear risk	Low risk		Crossover, randomized trial. No blinding reported both outcome and participants. Inclusion and exclusion defined. Randomisation envelopes used.
Pertseva NO, Gurzhiy O V, Moshenets KI.	N/A	Moderate risk	N/A	Unclear risk	Low risk	Low risk		Inclusion not clearly defined, derived outcomes. No missing data reported. Blindingnor reported.
Cichosz SL, Frystyk J, Tarnow L, Fleischer J	N/A	Moderate risk	N/A	Yes	Unclear	Yes		Obserational study. Inclusion and exclusion criteria not clearly stated. Blinding of outcome not stated. Some missing observations reported. Summary outcome measures calculated.
Stahn A, Pistrosch F, Ganz X, Teige M, Koehler C, Bornstein S, Hanefeld M	N/A	Low risk	N/A	Low risk	Low risk	Low risk		No treatments to comaprecomparsons. No missing data reported and outcomes derived from collected data.
Borgognoni L, Picciarella A, Stefano A Di, Fontana V, Russo A, Pascucci M, Paris A, Tubani L, Fiorentini A.	Unclear risk	Low risk	Low risk	Moderate risk	Unclear risk	Low risk		Observational study, inclusion and exclusion defined ,no blinded outcomes, and no missing data reported.
Kalopita S, Liatis S, Thomakos P, Vlahodimitris I, Stathi C,Katsilambros N, Tentolouris N, Makrilakis K	N/A	Low risk	N/A	Moderate risk	Unclear risk	Moderate risk		Crossectional study. Inclusion criteria defined. Summarised outcome.
Cichosz SL, Frystyk J, Tarnow L, Fleischer J. 2014	N/A	High risk	N/A	Moderate risk	Moderate risk	Moderate risk		Obserational study. Inclusion and exclusion criteria not clearly stated. Blinding of outcome not stated. Some missing observations reported. Summary outcome measures calculated.
Cichosz SL, Frystyk J, Hejlesen OK, Tarnow L, Fleischer J 2015	N/A	High risk	N/A	Moderate risk	Unclear	Moderate risk		Obserational study. Inclusion and exclusion criteria not clearly stated. Blinding of outcome not stated. Some missing observations reported. Summary outcome measures calculated.
Richardson T, Thomas P, Ryder J, Kerr D	Low risk	Low risk	Low risk	Unclear risk	Low risk	Low risk		Double blinded randomised crossover study.Blinding of outcome not stated. Inclusion and exclusion defined.
Bernjak A et al.	N/A	Low risk	N/A	Low risk	Low risk	Moderate risk		Observational study, blinded CGM and aggregated outcomes.
Charamba B, Liew A, Coen E, Newell J, O’Brien T, Wijns W, Simpkin AJ	N/A	Low risk	N/A	Low risk	Moderate risk	Low risk		No blinding of participants needed. CGMs outcomes blinded. Inclusion and exclusion defined. All participants undergo the same procedure.
